# Supplementary material for: Engineered Phage Enables Efficient Control of Gene Expression upon Infection of the Host Cell
Source: Int J Mol Sci. 2024 Dec 30;26(1):250. doi: 10.3390/ijms26010250 (PMC11720261; doi:10.3390/ijms26010250)
Supplement: Supplementary file 1 [file ijms-26-00250-s001.zip]

Archive with 1 entries (1 files):
- ijms-3387607-supplementary.pdf
